# Supplementary material for: Fungal Biomarkers in Traditional Starter Determine the Chemical Characteristics of Turbid Rice Wine from the Rim of the Sichuan Basin, China
Source: Foods. 2023 Jan 30;12(3):585. doi: 10.3390/foods12030585 (PMC9914865; doi:10.3390/foods12030585)
Supplement: Supplementary file 1 [file foods-12-00585-s001.zip]

Archive with 1 entries (1 files):
- foods-2183536-supplementary.pdf
